# Supplementary material for: Intimate partner violence and firearm purchasing: cross-sectional analysis of statewide survey data from California and Louisiana adults
Source: BMC Public Health. 2025 Nov 25;25:4144. doi: 10.1186/s12889-025-25361-w (PMC12648986; doi:10.1186/s12889-025-25361-w)
Supplement: Supplementary file 1 — Supplementary Material 1. [file 12889_2025_25361_MOESM1_ESM.xlsx]

## Sheet: Appendix table 1
Appendix Table 1. First-time firearm purchase (among past year purchasers)
	Model 1			Model 2			Model 3			Model 4			Model 5
	OR	95% CI	p-value	OR	95% CI	p-value	AOR	95% CI	p-value	AOR	95% CI	p-value	AOR	95% CI	p-value
IPV victimization in past year
No (reference)
Yes	1.27	0.61,2.61	0.5203				0.84	0.37,1.93	0.6847				0.75	0.33,1.71	0.4921
IPV perpetration in past year
No (reference)
Yes				2.89	1.24,6.73	0.0139				2.39	0.88,6.49	0.0862	2.49	0.92,6.73	0.0729
Gender
Woman (reference)
Man							0.29	0.14,0.60	0.0009	0.3	0.14,0.61	0.0011	0.29	0.14,0.61	0.0011
Non-binary							--*	--*	--*	--*	--*	--*	--*	--*	--*
Ideology
Very liberal (reference)
Somewhat liberal							0.4	0.09,1.71	0.2138	0.48	0.11,2.02	0.3174	0.43	0.10,1.87	0.2602
Moderate							0.38	0.15,0.93	0.0343	0.42	0.17,1.04	0.0619	0.39	0.16,0.98	0.0442
Somewhat conservative							0.46	0.14,1.46	0.1877	0.56	0.18,1.71	0.3051	0.51	0.16,1.62	0.252
Very conservative							0.57	0.17,1.94	0.3664	0.67	0.20,2.24	0.51	0.6	0.18,2.03	0.4083
Education
Less than HS degree (reference)
Completed HS/Some college/AD							0.22	0.07,0.70	0.0107	0.22	0.07,0.72	0.0121	0.22	0.07,0.70	0.0106
BA/4 year college degree							0.36	0.08,1.55	0.1694	0.34	0.08,1.44	0.1436	0.34	0.08,1.46	0.1474
Graduate degree							0.38	0.09,1.65	0.1965	0.36	0.08,1.57	0.1741	0.35	0.08,1.54	0.166
Race/ethnicity
Non-Hispanic White (reference)
Non-Hispanic Black							0.55	0.20,1.51	0.244	0.49	0.18,1.35	0.1674	0.52	0.19,1.41	0.1957
Non-Hispanic Asian							1.9	0.52,6.88	0.3286	1.98	0.54,7.33	0.305	1.98	0.53,7.39	0.3112
Hispanic							0.75	0.30,1.89	0.5355	0.82	0.33,2.08	0.6781	0.8	0.32,2.04	0.6454
Other/multiple races							0.71	0.18,2.81	0.62	0.79	0.18,3.34	0.7429	0.83	0.20,3.51	0.8049
Income
<$30,000 (reference)
$30,000-<$60,000							0.94	0.34,2.60	0.9046	0.93	0.33,2.61	0.8894	0.95	0.34,2.65	0.9226
$60,000-<$100,000							0.4	0.12,1.36	0.142	0.43	0.13,1.44	0.1733	0.42	0.13,1.41	0.1609
$100,000+							0.53	0.17,1.63	0.2668	0.5	0.16,1.59	0.2409	0.51	0.16,1.56	0.235
Age
Years							0.98	0.96,1.01	0.1802	0.99	0.96,1.01	0.2602	0.98	0.96,1.01	0.2146
Mental health symptom score
Normal (reference)
Mild							1.15	0.52,2.53	0.736	0.93	0.42,2.06	0.867	0.99	0.44,2.21	0.9786
Moderate							1.45	0.56,3.75	0.4382	1.27	0.49,3.29	0.6168	1.3	0.50,3.38	0.5924
Severe							1.42	0.40,4.98	0.5875	1.14	0.35,3.74	0.8322	1.31	0.38,4.48	0.6693
Currently married
No (reference)
Yes							2.04	0.90,4.60	0.0873	2.05	0.91,4.63	0.0852	2.04	0.89,4.64	0.0905
Religious
No (reference)
Yes							1.36	0.54,3.44	0.5196	1.27	0.50,3.24	0.6118	1.34	0.52,3.42	0.5445
State
CA (reference)
LA							1.29	0.56,2.98	0.5434	1.42	0.62,3.27	0.4094	1.37	0.59,3.19	0.4609
*Omitted

## Sheet: Appendix table 2
Appendix Table 2. Fully adjusted regression models [Model 5] of firearm ownership and purchase, stratified by state
	FIREARM OWNERSHIP									FIREARM PURCHASE
	Combined sample			California			Louisiana			Combined sample			California			Louisiana
	Model 5			Model 5			Model 5			Model 5			Model 5			Model 5
	AOR	95% CI	p-value	AOR	95% CI	p-value	AOR	95% CI	p-value	AOR	95% CI	p-value	AOR	95% CI	p-value	AOR	95% CI	p-value
IPV victimization in past year
No (reference)
Yes	2.93	1.80,4.77	<0.0001	3.47	1.94,6.20	0.0001	1.78	0.99,3.20	0.0523	3.15	1.90,5.22	<0.0001	3.51	1.86,6.64	0.0001	2.63	1.38,5.00	0.0032
IPV perpetration in past year
No (reference)
Yes	9.85	3.95,24.59	<0.0001	11	3.08,39.28	0.0002	4.71	1.80,12.30	0.0016	4.98	2.32,10.65	<0.0001	6.1	2.07,18.00	0.0011	3.97	1.16,13.59	0.0279
Gender
Woman (reference)
Man	1.97	1.57,2.46	<0.0001	2.2	1.67,2.90	<0.0001	1.57	1.07,2.31	0.0214	3.12	2.10,4.63	<0.0001	5.04	2.80,9.09	<0.0001	1.91	1.04,3.52	0.0377
Non-binary	4.12	1.31,13.00	0.0156	4.57	1.27,16.47	0.0203	6.13	0.68,55.18	0.1059	0.31	0.05,2.00	0.2185	0.4	0.05,3.10	0.3778	--*	--*	--*
Ideology
Very liberal (reference)
Somewhat liberal	0.99	0.61,1.59	0.9528	1.24	0.68,2.24	0.4804	0.53	0.20,1.35	0.1819	0.64	0.31,1.32	0.2256	0.57	0.19,1.69	0.3125	0.88	0.37,2.12	0.7821
Moderate	1.94	1.34,2.82	0.0004	2.58	1.60,4.14	0.0001	0.91	0.45,1.83	0.7837	1.06	0.64,1.75	0.8145	1.34	0.67,2.69	0.405	0.56	0.27,1.17	0.124
Somewhat conservative	2.45	1.60,3.76	<0.0001	3.09	1.78,5.37	0.0001	1.37	0.62,2.99	0.4353	1.61	0.87,2.97	0.1299	1.63	0.66,3.99	0.2866	1.1	0.49,2.44	0.8201
Very conservative	2.66	1.62,4.37	0.0001	3.52	1.86,6.67	0.0001	1.52	0.64,3.59	0.3458	1.73	0.81,3.70	0.1561	1.69	0.57,4.97	0.3443	1.62	0.58,4.53	0.3574
Education
Less than HS degree (reference)
Completed HS/Some college/AD	1.12	0.71,1.76	0.6381	1.04	0.59,1.84	0.8951	1.24	0.64,2.41	0.518	0.99	0.51,1.91	0.9747	0.89	0.40,1.95	0.7623	1.31	0.51,3.35	0.5695
BA/4 year college degree	0.86	0.52,1.41	0.5408	0.69	0.37,1.28	0.2362	1.31	0.58,2.97	0.5211	0.83	0.40,1.72	0.6131	0.39	0.16,0.96	0.0398	2.86	0.89,9.17	0.0776
Graduate degree	0.8	0.47,1.36	0.4137	0.62	0.32,1.18	0.1461	1.1	0.44,2.72	0.839	0.93	0.43,2.02	0.8636	0.57	0.21,1.54	0.2685	1.69	0.54,5.34	0.3707
Race/ethnicity
Non-Hispanic White (reference)
Non-Hispanic Black	0.63	0.45,0.89	0.0092	0.5	0.34,0.74	0.0005	0.77	0.46,1.28	0.3113	1.42	0.84,2.40	0.194	0.86	0.39,1.87	0.6981	1.65	0.85,3.19	0.1392
Non-Hispanic Asian	0.43	0.30,0.61	<0.0001	0.43	0.30,0.62	<0.0001	0.8	0.08,8.42	0.8512	0.85	0.44,1.63	0.6195	0.84	0.40,1.73	0.627	0.87	0.10,7.44	0.8976
Hispanic	0.54	0.39,0.76	0.0005	0.45	0.31,0.66	<0.0001	1.5	0.62,3.61	0.3675	1.09	0.61,1.96	0.7758	1	0.49,2.03	0.9963	1.21	0.37,4.01	0.7513
Other/multiple races	1.15	0.71,1.86	0.5688	1.2	0.72,2.01	0.4753	1.07	0.33,3.47	0.9038	1.4	0.58,3.35	0.4526	2.06	0.78,5.44	0.1458	0.29	0.07,1.11	0.07
Income
<$30,000 (reference)
$30,000-<$60,000	1.31	0.92,1.85	0.1363	1.25	0.81,1.93	0.3175	1.15	0.68,1.96	0.5973	1.08	0.63,1.85	0.774	0.82	0.38,1.74	0.6043	1.44	0.69,3.02	0.3284
$60,000-<$100,000	1.74	1.22,2.46	0.002	1.28	0.83,1.95	0.2611	2.86	1.60,5.09	0.0004	1.33	0.76,2.35	0.3195	0.98	0.47,2.08	0.967	1.91	0.84,4.35	0.124
$100,000+	1.95	1.35,2.82	0.0004	1.5	0.97,2.32	0.0651	3.39	1.75,6.56	0.0003	1.48	0.80,2.74	0.2164	1.45	0.66,3.17	0.3543	1.33	0.61,2.87	0.4705
Age
Years	1.01	1.00,1.01	0.0472	1.01	1.00,1.02	0.0194	1	0.98,1.01	0.6469	0.97	0.95,0.98	<0.0001	0.97	0.95,0.99	0.0016	0.96	0.94,0.97	<0.0001
Mental health symptom score
Normal (reference)
Mild	0.89	0.68,1.16	0.3822	0.84	0.60,1.18	0.325	1.16	0.72,1.88	0.5428	1.25	0.74,2.12	0.4058	1.45	0.73,2.87	0.285	0.96	0.44,2.08	0.9139
Moderate	1.36	0.95,1.95	0.0938	1.25	0.79,1.99	0.348	1.72	1.01,2.93	0.0479	1.86	1.10,3.15	0.0205	2.47	1.25,4.88	0.0095	1.17	0.59,2.31	0.651
Severe	0.59	0.38,0.92	0.0191	0.6	0.31,1.14	0.1174	0.75	0.41,1.37	0.3566	1.19	0.61,2.34	0.6083	1.3	0.46,3.69	0.6201	1.16	0.51,2.66	0.7233
Currently married
No (reference)
Yes	1.46	1.15,1.85	0.0019	1.36	1.02,1.81	0.0353	1.84	1.20,2.82	0.0053	1.6	1.07,2.40	0.0233	2.15	1.29,3.58	0.0033	1.17	0.60,2.28	0.6476
Religious
No (reference)
Yes	1.17	0.90,1.52	0.2357	1.18	0.87,1.60	0.2806	1.26	0.72,2.19	0.4182	1.86	1.17,2.96	0.0091	1.6	0.89,2.88	0.1174	3.6	1.81,7.18	0.0003
State
CA (reference)
LA	2.45	1.87,3.22	<0.0001							2.01	1.32,3.06	0.0011
*Omitted
